# Supplementary material for: Telehealth-Based Cardiac Rehabilitation for Heart Failure: A Systematic Review of Effectiveness, Access, and Patient-Centred Outcome
Source: Medicina (Kaunas). 2025 Dec 23;62(1):25. doi: 10.3390/medicina62010025 (PMC12842665; doi:10.3390/medicina62010025)
Supplement: Supplementary file 1 [file medicina-62-00025-s001.zip]

Archive with 1 entries (1 files):
- medicina-3967167-supplementary.pdf
